# Supplementary material for: Biological Activity and Component Analyses of Chamaecyparis obtusa Leaf Extract: Evaluation of Antiwrinkle and Cell Protection Effects in UVA-Irradiated Cells
Source: Medicina (Kaunas). 2023 Apr 13;59(4):755. doi: 10.3390/medicina59040755 (PMC10146071; doi:10.3390/medicina59040755)
Supplement: Supplementary file 1 [file medicina-59-00755-s001.zip]

Archive with 1 entries (1 files):
- medicina-2194795-supplementary.pdf
